# Supplementary material for: Optimizing Motor Imagery Parameters for Robotic Arm Control by Brain-Computer Interface
Source: Brain Sci. 2022 Jun 26;12(7):833. doi: 10.3390/brainsci12070833 (PMC9313178; doi:10.3390/brainsci12070833)
Supplement: Supplementary file 1 [file brainsci-12-00833-s001.zip]

Archive with 1 entries (1 files):
- brainsci-1721667-supplementary.pdf
